# Supplementary material for: 1-Bromo­methyl-4-aza-1-azoniabicyclo­[2.2.2]octane bromide
Source: Acta Crystallogr Sect E Struct Rep Online. 2010 Jan 16;66(Pt 2):o377. doi: 10.1107/S1600536810000292 (PMC2979768; doi:10.1107/S1600536810000292)
Supplement: Supplementary file 2 [file e-66-0o377-Isup2.hkl]

# 
# h,k,l, Fc-squared, Fo-squared, sigma(Fo-squared) and status flag 
# 
data_I
_shelx_title ' ba79h_36 in Cmc2(1)' 
_shelx_refln_list_code          4 
_shelx_F_calc_maximum      208.88 
_exptl_crystal_F_000       560.00 
_reflns_d_resolution_high  0.8290 
 
loop_ 
 _symmetry_equiv_pos_as_xyz 
 'x, y, z' 
 '-x, -y, z+1/2' 
 'x, -y, z+1/2' 
 '-x, y, z' 
 'x+1/2, y+1/2, z' 
 '-x+1/2, -y+1/2, z+1/2' 
 'x+1/2, -y+1/2, z+1/2' 
 '-x+1/2, y+1/2, z' 
 
_cell_length_a     7.1100 
_cell_length_b    11.8085 
_cell_length_c    11.7702 
_cell_angle_alpha  90.000 
_cell_angle_beta   90.000 
_cell_angle_gamma  90.000 
 
_shelx_F_squared_multiplier     1.000 
 
loop_ 
 _refln_index_h 
 _refln_index_k 
 _refln_index_l 
 _refln_F_squared_calc 
 _refln_F_squared_meas 
 _refln_F_squared_sigma 
 _refln_observed_status 
   0   0 -14      168.53       19.52     93.17 o 
   1   1 -14       29.78       16.89     38.59 o 
   0   2 -14       14.85      -12.85     54.92 o 
   1   1 -13     1598.22     1372.29     66.79 o 
   3   1 -13      820.36      836.59     56.66 o 
   0   2 -13     1626.49     1671.45    142.54 o 
   2   2 -13     2156.86     2062.51     84.28 o 
   1   3 -13      513.39      497.51     44.13 o 
   0   4 -13      472.79      361.95     51.69 o 
   2   4 -13      426.15      373.38     42.84 o 
   1   5 -13     2412.61     2475.33    105.29 o 
   0   0 -12     5305.16     4502.79    469.76 o 
   2   0 -12     2749.67     3010.60    166.22 o 
   4   0 -12     2075.74     2140.03    116.25 o 
   1   1 -12      464.46      476.09     43.93 o 
   3   1 -12      808.93      825.34     53.32 o 
   0   2 -12      424.36      426.93     61.20 o 
   2   2 -12      302.24      294.24     34.95 o 
   4   2 -12      182.79      125.88     33.92 o 
   1   3 -12     1603.34     1484.48     56.10 o 
   3   3 -12     1871.32     1920.85     71.68 o 
   0   4 -12     2274.92     2227.72     89.99 o 
   2   4 -12     1397.07     1514.18     61.11 o 
   1   5 -12       22.85        9.64     23.91 o 
   3   5 -12       41.89       41.98     31.01 o 
   0   6 -12     1576.05     1459.40     75.97 o 
   2   6 -12      934.49      880.96     50.40 o 
   1   7 -12     1288.14     1229.57     57.61 o 
   1   1 -11      252.72      222.45     33.32 o 
   3   1 -11      625.36      680.99     42.19 o 
   5   1 -11       65.22       52.99     31.61 o 
   0   2 -11     1999.32     1969.21    138.62 o 
   2   2 -11      572.39      528.90     37.12 o 
   4   2 -11      469.73      390.97     41.11 o 
   1   3 -11      438.50      418.34     31.38 o 
   3   3 -11      637.12      594.49     39.50 o 
   5   3 -11      129.60      136.33     32.28 o 
   0   4 -11      310.66      316.34     41.40 o 
   2   4 -11      430.12      392.27     32.69 o 
   4   4 -11      281.55      284.09     35.19 o 
   1   5 -11      333.30      328.50     29.86 o 
   3   5 -11      456.56      437.32     39.29 o 
   0   6 -11      527.07      550.56     49.74 o 
   2   6 -11      379.22      384.15     36.83 o 
   4   6 -11      240.08      249.42     39.18 o 
   1   7 -11      328.85      281.21     36.47 o 
   3   7 -11      228.22      187.87     35.53 o 
   0   8 -11      248.65      246.84     48.08 o 
   2   8 -11       66.26       84.87     31.82 o 
   0   0 -10     5117.57     4590.20    316.72 o 
   2   0 -10     8263.21     8094.01    224.66 o 
   4   0 -10     5233.24     5501.49    243.05 o 
   6   0 -10     1741.00     1797.15     94.24 o 
   1   1 -10     5738.58     5477.89    170.64 o 
   3   1 -10     2327.47     2323.48     70.87 o 
   5   1 -10     2583.89     2678.85     77.60 o 
   0   2 -10     1888.69     1850.41     84.19 o 
   2   2 -10     1260.01     1313.74     46.42 o 
   4   2 -10      910.25      895.95     43.97 o 
   1   3 -10     5245.56     5251.06    140.62 o 
   3   3 -10     2920.66     3059.84     73.94 o 
   5   3 -10     2506.83     2648.63     76.16 o 
   0   4 -10     6086.42     6000.29    228.86 o 
   2   4 -10     7023.28     6829.38    155.56 o 
   4   4 -10     4683.02     4772.23    110.65 o 
   1   5 -10        7.95       -5.51     17.97 o 
   3   5 -10       18.73       23.77     22.39 o 
   5   5 -10        1.87        2.08     29.01 o 
   0   6 -10     2474.66     2408.18     86.32 o 
   2   6 -10     2326.39     2378.81     83.89 o 
   4   6 -10     1583.06     1633.10     64.12 o 
   1   7 -10     4807.19     4738.15    106.67 o 
   3   7 -10     3494.93     3567.78     96.58 o 
   0   8 -10      880.18      872.22     61.17 o 
   2   8 -10      538.80      530.08     37.86 o 
   1   9 -10      649.74      754.79     60.76 o 
   0  10 -10     2050.55     2081.14     95.35 o 
   1   1  -9     1165.84     1188.59     45.52 o 
   3   1  -9     1735.63     1789.33     50.85 o 
   5   1  -9      438.38      465.64     35.20 o 
   0   2  -9      700.42      709.48     45.73 o 
   2   2  -9        8.01       10.09     16.67 o 
   4   2  -9       50.08       87.19     23.45 o 
   6   2  -9      226.36      269.23     36.55 o 
   1   3  -9       85.76       69.61     18.46 o 
   3   3  -9      434.05      450.46     26.50 o 
   5   3  -9       36.78      -17.76     22.65 o 
   0   4  -9      262.62      260.39     32.29 o 
   2   4  -9      573.69      528.90     28.09 o 
   4   4  -9      336.18      400.06     29.54 o 
   6   4  -9       95.45       95.50     32.92 o 
   1   5  -9      834.75      818.30     29.20 o 
   3   5  -9      632.66      590.71     30.61 o 
   5   5  -9      382.26      395.46     37.35 o 
   0   6  -9      321.02      280.32     31.89 o 
   2   6  -9      205.32      184.44     20.61 o 
   4   6  -9      142.08      129.56     28.84 o 
   1   7  -9      649.91      670.86     30.25 o 
   3   7  -9      549.99      596.50     47.05 o 
   5   7  -9      286.37      235.85     36.42 o 
   0   8  -9      905.20     1000.85     68.12 o 
   2   8  -9      542.85      542.02     39.18 o 
   4   8  -9      422.03      379.73     36.80 o 
   1   9  -9      104.73       88.91     22.08 o 
   3   9  -9      117.09      139.36     37.66 o 
   0  10  -9      652.63      550.62     50.64 o 
   2  10  -9      556.45      600.56     55.24 o 
   0   0  -8    17799.57    17914.07    603.03 o 
   2   0  -8     8628.07     8994.48    174.42 o 
   4   0  -8     5897.06     6026.94    160.91 o 
   6   0  -8     4587.43     4522.62    147.28 o 
   1   1  -8     2711.51     2758.34     53.45 o 
   3   1  -8     4156.75     4135.56     88.54 o 
   5   1  -8     1300.04     1268.74     49.31 o 
   7   1  -8      652.19      701.36     47.62 o 
   0   2  -8       22.58       64.80     20.24 o 
   2   2  -8      429.21      441.71     20.32 o 
   4   2  -8      279.16      357.13     26.96 o 
   6   2  -8       52.11       29.50     26.28 o 
   1   3  -8    11304.00    11099.54    214.55 o 
   3   3  -8     9382.07     9311.39    160.71 o 
   5   3  -8     4334.12     4419.00     95.87 o 
   0   4  -8     6026.10     5785.28    169.91 o 
   2   4  -8     4079.92     3930.63     84.19 o 
   4   4  -8     2861.94     2924.07     65.45 o 
   6   4  -8     1896.85     1943.42     68.07 o 
   1   5  -8      387.51      397.90     26.10 o 
   3   5  -8      576.77      618.84     24.61 o 
   5   5  -8      154.30      156.69     28.06 o 
   0   6  -8     2969.30     3045.07     94.97 o 
   2   6  -8     2707.43     2672.61     67.48 o 
   4   6  -8     1979.58     2095.23     64.74 o 
   6   6  -8      936.35      898.58     53.78 o 
   1   7  -8     5926.40     5679.67    130.67 o 
   3   7  -8     4082.47     4067.32    105.95 o 
   5   7  -8     2611.77     2754.93     82.61 o 
   0   8  -8      921.37      905.25     66.05 o 
   2   8  -8     1215.80     1223.69     60.23 o 
   4   8  -8      797.37      890.38     43.05 o 
   1   9  -8      241.25      230.82     30.38 o 
   3   9  -8      502.65      522.63     48.64 o 
   0  10  -8     2552.16     2547.21     96.33 o 
   2  10  -8     1519.79     1481.17     73.05 o 
   1  11  -8     1750.46     1749.07     63.56 o 
   1   1  -7     9233.19     9388.04    147.05 o 
   3   1  -7     6112.15     5739.07    152.70 o 
   5   1  -7     4007.18     3877.48     84.13 o 
   7   1  -7     1761.92     1785.53     66.03 o 
   0   2  -7     9683.04     9428.83    338.53 o 
   2   2  -7    12133.56    12367.23    193.51 o 
   4   2  -7     7022.62     7034.86    188.25 o 
   6   2  -7     2594.71     2820.43     75.75 o 
   1   3  -7      898.22      881.75     22.10 o 
   3   3  -7      157.72      143.42     15.17 o 
   5   3  -7      405.12      354.01     28.00 o 
   7   3  -7      196.87      239.66     35.96 o 
   0   4  -7     3810.73     3667.08    108.81 o 
   2   4  -7     1591.66     1685.33     33.29 o 
   4   4  -7     1028.49      992.40     35.42 o 
   6   4  -7     1091.47     1092.43     45.18 o 
   1   5  -7     8529.03     8184.45    129.98 o 
   3   5  -7     7694.20     7664.64    200.99 o 
   5   5  -7     3934.00     3936.94     87.01 o 
   0   6  -7     3823.07     3630.20     87.60 o 
   2   6  -7     3556.35     3486.42     78.93 o 
   4   6  -7     2155.15     2202.32     57.15 o 
   6   6  -7     1110.95     1111.58     55.34 o 
   1   7  -7      782.72      832.38     34.80 o 
   3   7  -7      562.59      609.99     47.23 o 
   5   7  -7      379.07      346.62     34.83 o 
   0   8  -7     5145.36     4564.24    331.02 o 
   2   8  -7     4481.73     4434.02    114.41 o 
   4   8  -7     2768.70     2760.05     70.21 o 
   1   9  -7     2195.09     2181.78     81.10 o 
   3   9  -7     1863.66     1773.06    100.96 o 
   5   9  -7     1076.40     1197.98     64.79 o 
   0  10  -7      416.23      452.99     39.17 o 
   2  10  -7      404.02      422.24     41.08 o 
   4  10  -7      245.78      267.99     38.45 o 
   1  11  -7     1566.47     1535.75     71.80 o 
   3  11  -7      870.34      959.66     71.53 o 
   0  12  -7     1351.78     1395.13     69.39 o 
   0   0  -6      931.67      947.29     50.63 o 
   2   0  -6     2658.97     2760.67     71.92 o 
   4   0  -6     1643.22     1568.99     62.98 o 
   6   0  -6      480.83      511.51     49.73 o 
   1   1  -6     2359.22     2443.68     43.65 o 
   3   1  -6      985.67      990.58     28.55 o 
   5   1  -6      742.74      647.06     32.85 o 
   7   1  -6      368.18      398.37     37.77 o 
   0   2  -6      608.75      638.55     28.51 o 
   2   2  -6       47.25       52.11      9.45 o 
   4   2  -6       15.47       13.64     14.06 o 
   6   2  -6       86.05       98.97     25.54 o 
   1   3  -6     3667.77     3815.62     66.86 o 
   3   3  -6     2154.63     2203.98     55.69 o 
   5   3  -6     1448.73     1412.86     44.17 o 
   7   3  -6      584.11      586.34     39.54 o 
   0   4  -6     1770.83     1747.21     48.23 o 
   2   4  -6     1696.02     1649.07     42.52 o 
   4   4  -6     1037.66     1065.57     32.49 o 
   6   4  -6      511.22      554.06     34.61 o 
   1   5  -6      709.84      693.76     24.89 o 
   3   5  -6      229.04      217.73     13.94 o 
   5   5  -6      315.14      350.14     29.93 o 
   7   5  -6      157.86      205.93     42.67 o 
   0   6  -6      955.25      963.53     40.29 o 
   2   6  -6     1704.64     1711.00     47.72 o 
   4   6  -6      973.22      955.52     31.65 o 
   6   6  -6      294.83      324.76     32.93 o 
   1   7  -6     1455.29     1507.01     40.46 o 
   3   7  -6     2837.05     2893.49     78.71 o 
   5   7  -6      629.56      659.88     38.58 o 
   0   8  -6     1099.31     1075.72    103.98 o 
   2   8  -6      528.59      480.56     36.69 o 
   4   8  -6      260.58      267.89     21.83 o 
   6   8  -6      290.18      267.95     43.12 o 
   1   9  -6     1098.84     1100.47     56.63 o 
   3   9  -6      969.06      860.65     49.90 o 
   5   9  -6      531.97      578.96     46.01 o 
   0  10  -6      451.84      497.77     44.11 o 
   2  10  -6      486.05      474.53     49.68 o 
   4  10  -6      308.82      328.90     40.16 o 
   1  11  -6      726.09      769.39     45.57 o 
   3  11  -6      757.31      746.99     64.00 o 
   0  12  -6      653.75      587.91     60.61 o 
   2  12  -6      567.00      442.43     59.02 o 
   1   1  -5    20991.52    21165.09    308.90 o 
   3   1  -5    13684.32    13385.25    213.51 o 
   5   1  -5     8097.50     8056.11    218.11 o 
   7   1  -5     3435.34     3363.80     88.52 o 
   0   2  -5    36341.47    36121.82   1045.77 o 
   2   2  -5    27098.25    25398.04    586.04 o 
   4   2  -5    16458.32    15867.42    311.64 o 
   6   2  -5     7953.21     7786.30    329.12 o 
   1   3  -5     2788.33     2850.03     54.36 o 
   3   3  -5     2223.14     2129.82     42.60 o 
   5   3  -5     1117.97     1143.53     39.13 o 
   7   3  -5      432.41      377.37     33.13 o 
   0   4  -5     6509.42     7145.81    185.44 o 
   2   4  -5     5391.91     5236.66    119.47 o 
   4   4  -5     3594.90     3589.06     75.08 o 
   6   4  -5     1520.56     1568.42     51.27 o 
   1   5  -5    19818.56    18137.66    328.91 o 
   3   5  -5    12899.99    12665.08    220.38 o 
   5   5  -5     8143.32     8076.96    216.40 o 
   7   5  -5     3828.58     3885.67     96.95 o 
   0   6  -5    11452.92    11078.02    317.61 o 
   2   6  -5     9518.42     9800.78    164.01 o 
   4   6  -5     6356.01     6236.01    109.84 o 
   6   6  -5     2946.91     3064.94     85.07 o 
   1   7  -5      848.10      906.37     34.12 o 
   3   7  -5      524.50      521.41     33.02 o 
   5   7  -5      365.98      367.87     30.43 o 
   0   8  -5     9099.79     8915.40    198.27 o 
   2   8  -5     8592.89     8515.18    173.19 o 
   4   8  -5     5867.06     5846.29    120.24 o 
   6   8  -5     2626.92     2394.51     93.74 o 
   1   9  -5     6012.43     5980.47    127.30 o 
   3   9  -5     3953.17     3986.73    130.10 o 
   5   9  -5     2648.63     2592.03     88.17 o 
   0  10  -5      577.71      581.46     32.67 o 
   2  10  -5      477.33      494.34     47.89 o 
   4  10  -5      353.97      436.91     35.04 o 
   1  11  -5     1758.95     1726.80     66.96 o 
   3  11  -5     1377.85     1433.03     71.35 o 
   0  12  -5     3927.93     4060.82    162.77 o 
   2  12  -5     3582.65     3791.66    170.20 o 
   1  13  -5      679.70      697.48     45.92 o 
   0   0  -4     5363.69     5602.37    197.30 o 
   2   0  -4     1660.74     1744.14     50.30 o 
   4   0  -4      846.18      789.71     36.15 o 
   6   0  -4      878.75      898.13     59.05 o 
   8   0  -4      150.98      119.17     53.52 o 
   1   1  -4     1837.00     1876.75     36.33 o 
   3   1  -4     1875.40     1942.12     39.71 o 
   5   1  -4      536.13      515.68     27.25 o 
   7   1  -4      285.38      285.53     33.25 o 
   0   2  -4     5319.53     5560.20    120.40 o 
   2   2  -4      749.76      763.58     18.59 o 
   4   2  -4      372.03      385.50     20.29 o 
   6   2  -4      529.33      548.02     35.13 o 
   8   2  -4       78.18       52.34     33.51 o 
   1   3  -4     2262.44     2390.34     53.69 o 
   3   3  -4     2661.63     2783.95     76.91 o 
   5   3  -4      786.45      847.09     33.05 o 
   7   3  -4      337.08      350.25     30.70 o 
   0   4  -4     2586.82     2624.00     68.17 o 
   2   4  -4      909.84      848.13     25.82 o 
   4   4  -4      487.42      536.14     21.22 o 
   6   4  -4      489.65      469.36     31.14 o 
   1   5  -4     3267.26     3344.74     70.51 o 
   3   5  -4     2831.32     2844.97     63.51 o 
   5   5  -4      863.61      846.82     33.60 o 
   7   5  -4      369.23      395.23     35.22 o 
   0   6  -4     1672.60     1696.25     63.98 o 
   2   6  -4      705.08      686.95     41.41 o 
   4   6  -4      338.71      311.35     19.21 o 
   6   6  -4      614.33      594.63     32.68 o 
   1   7  -4     2594.67     2582.02     47.36 o 
   3   7  -4     2982.43     2907.08     69.67 o 
   5   7  -4     1048.10     1077.04     45.10 o 
   7   7  -4      428.57      449.88     48.20 o 
   0   8  -4      857.36      904.08     42.50 o 
   2   8  -4     2073.98     2072.04     72.73 o 
   4   8  -4     1110.69     1157.23     43.82 o 
   6   8  -4      166.62      131.91     37.25 o 
   1   9  -4      465.82      467.76     32.49 o 
   3   9  -4      405.21      419.21     36.24 o 
   5   9  -4      271.21      255.64     36.24 o 
   0  10  -4     1567.95     1496.45     83.63 o 
   2  10  -4      727.71      714.50     52.35 o 
   4  10  -4      526.63      559.22     38.93 o 
   1  11  -4     1242.86     1221.74     47.15 o 
   3  11  -4      769.07      699.11     47.52 o 
   0  12  -4      669.56      640.57     61.92 o 
   2  12  -4      676.12      651.13     41.01 o 
   1  13  -4      537.42      526.08     42.20 o 
   1   1  -3    24209.29    23739.74    644.53 o 
   3   1  -3    21251.64    20451.69    529.52 o 
   5   1  -3     7064.88     6732.50    146.30 o 
   7   1  -3     3237.26     3068.05    140.69 o 
   0   2  -3    31927.93    33790.94    836.15 o 
   2   2  -3    14895.31    13873.20    260.81 o 
   4   2  -3     9956.34     9304.90    192.80 o 
   6   2  -3     6864.41     6623.58    218.26 o 
   8   2  -3     1781.68     1851.80     70.01 o 
   1   3  -3     5544.00     5367.23    111.55 o 
   3   3  -3     4494.06     4637.82     87.82 o 
   5   3  -3     1471.56     1408.23     41.54 o 
   7   3  -3      694.01      709.97     37.41 o 
   0   4  -3     7400.45     7335.49    215.96 o 
   2   4  -3     6049.15     6082.02    121.88 o 
   4   4  -3     3163.94     3192.21     64.22 o 
   6   4  -3     1647.11     1579.03     48.66 o 
   8   4  -3      660.70      634.65     53.53 o 
   1   5  -3    18085.29    18200.55    361.56 o 
   3   5  -3    13678.93    14131.04    226.97 o 
   5   5  -3     6932.05     6724.69    132.95 o 
   7   5  -3     3109.94     3150.48     93.41 o 
   0   6  -3    10780.40    10373.34    245.52 o 
   2   6  -3     7969.68     7816.55    120.26 o 
   4   6  -3     5008.82     5045.47     85.48 o 
   6   6  -3     2858.05     2811.32     76.68 o 
   1   7  -3      303.40      291.20     14.74 o 
   3   7  -3      410.16      458.97     22.46 o 
   5   7  -3      164.58      114.25     24.57 o 
   7   7  -3       78.21       35.55     32.35 o 
   0   8  -3     8704.92     8594.07    151.95 o 
   2   8  -3     5566.87     5531.27    141.01 o 
   4   8  -3     3733.58     3796.65     97.42 o 
   6   8  -3     2551.57     2591.97     84.94 o 
   1   9  -3     6064.12     5933.24    109.20 o 
   3   9  -3     5267.31     5461.84    188.54 o 
   5   9  -3     2563.01     2576.26    100.02 o 
   0  10  -3     1630.83     1625.52     67.03 o 
   2  10  -3      870.61      838.10     41.38 o 
   4  10  -3      567.65      593.98     41.01 o 
   1  11  -3      912.98     1024.24     48.30 o 
   3  11  -3     1352.51     1313.35     52.92 o 
   5  11  -3      419.15      411.07     49.90 o 
   0  12  -3     3790.93     3755.10    231.57 o 
   2  12  -3     2235.58     2154.37     77.43 o 
   4  12  -3     1605.07     1616.33     81.83 o 
   1  13  -3     1026.06     1083.04     55.61 o 
   3  13  -3      924.95     1077.17    140.92 o 
   0   0  -2    15446.28    17632.60    599.10 o 
   2   0  -2    41497.96    36599.99   1258.60 o 
   4   0  -2    17145.32    16206.85    446.11 o 
   6   0  -2     4617.07     4349.32    264.53 o 
   8   0  -2     3657.03     3663.47    141.11 o 
   1   1  -2    24845.16    26253.46    390.78 o 
   3   1  -2     7030.58     6788.19    179.45 o 
   5   1  -2     6280.35     6063.03    162.46 o 
   7   1  -2     2385.08     2292.82     67.88 o 
   0   2  -2     8643.23     9611.85    320.78 o 
   2   2  -2     5249.78     5423.28    111.33 o 
   4   2  -2     2470.35     2465.50     77.30 o 
   6   2  -2      961.20      965.97     38.67 o 
   8   2  -2      399.37      398.52     40.98 o 
   1   3  -2    23334.55    23297.80    483.40 o 
   3   3  -2    10138.52     9973.03    191.91 o 
   5   3  -2     8404.44     8008.53    241.65 o 
   7   3  -2     3620.22     3584.46     77.82 o 
   0   4  -2    14765.62    14426.02    491.55 o 
   2   4  -2    17223.01    16883.19    308.16 o 
   4   4  -2    10344.48    10463.58    196.23 o 
   6   4  -2     3476.62     3563.06     77.15 o 
   8   4  -2     1962.29     2078.07     86.32 o 
   1   5  -2     1440.46     1475.22     27.00 o 
   3   5  -2      153.23      132.63     12.81 o 
   5   5  -2      301.66      369.57     26.47 o 
   7   5  -2      142.62      175.84     34.01 o 
   0   6  -2    10528.88    10896.49    200.41 o 
   2   6  -2     9437.85     9757.26    202.40 o 
   4   6  -2     5283.69     5150.23    112.32 o 
   6   6  -2     2355.68     2181.37     71.23 o 
   1   7  -2    13512.23    13159.80    219.62 o 
   3   7  -2     9848.50     9997.68    185.21 o 
   5   7  -2     5808.05     5925.22    129.16 o 
   7   7  -2     2614.12     2678.27    104.98 o 
   0   8  -2     3113.24     3202.32     94.64 o 
   2   8  -2     1662.71     1686.90     41.72 o 
   4   8  -2     1058.39     1080.34     48.11 o 
   6   8  -2      813.21      836.11     50.69 o 
   1   9  -2     2115.50     2095.27     48.27 o 
   3   9  -2     1009.55     1014.84     38.64 o 
   5   9  -2     1067.78     1072.33     57.21 o 
   0  10  -2     3550.90     3657.04    116.80 o 
   2  10  -2     5240.35     4964.06    116.34 o 
   4  10  -2     3326.17     3464.12    107.90 o 
   1  11  -2     2752.45     2740.89     84.46 o 
   3  11  -2     1561.22     1522.55     71.42 o 
   5  11  -2     1270.38     1448.64     72.99 o 
   0  12  -2      735.48      737.09     93.50 o 
   2  12  -2      536.53      536.42     42.62 o 
   4  12  -2      365.15      265.70     49.09 o 
   1  13  -2     2345.96     2371.39     85.92 o 
   3  13  -2     1132.48     1247.30     67.90 o 
   0  14  -2      695.47      711.49     73.04 o 
   1   1  -1     9942.24    10178.15    179.80 o 
   3   1  -1      823.82      783.81     30.80 o 
   5   1  -1     2354.14     2162.45     86.59 o 
   7   1  -1      838.18      851.21     42.21 o 
   2   2  -1     9054.64     9292.62    146.11 o 
   4   2  -1     2869.61     2791.89     64.53 o 
   6   2  -1      210.99      251.33     25.62 o 
   8   2  -1      684.56      628.11     45.28 o 
   1   3  -1     1274.23     1390.50     32.32 o 
   3   3  -1      673.97      667.16     18.43 o 
   5   3  -1      537.63      561.82     22.92 o 
   7   3  -1      190.72      194.21     27.12 o 
   0   4  -1     4618.02     4800.73    137.81 o 
   2   4  -1      903.39      926.28     25.59 o 
   4   4  -1      547.27      621.01     26.34 o 
   6   4  -1      602.03      591.33     35.28 o 
   8   4  -1      174.61      106.36     37.45 o 
   1   5  -1     5977.62     6145.64    126.41 o 
   3   5  -1     3440.50     3565.45     70.03 o 
   5   5  -1     2076.92     2175.59     56.86 o 
   7   5  -1      846.23      801.34     49.07 o 
   0   6  -1     1198.80     1267.54     34.39 o 
   2   6  -1     1553.05     1563.63     31.43 o 
   4   6  -1      767.67      810.81     32.17 o 
   6   6  -1      262.44      249.21     30.92 o 
   1   7  -1      861.04      879.43     24.79 o 
   3   7  -1      853.39      886.92     26.82 o 
   5   7  -1      461.96      523.89     35.43 o 
   7   7  -1      208.85      203.11     47.67 o 
   0   8  -1      964.53     1027.60     39.24 o 
   2   8  -1     1405.41     1441.92     35.76 o 
   4   8  -1      781.30      765.47     42.46 o 
   6   8  -1      311.82      386.33     41.15 o 
   1   9  -1     2045.12     2042.79     52.20 o 
   3   9  -1     1176.98     1151.92     37.84 o 
   5   9  -1      945.73      829.21     51.83 o 
   0  10  -1      760.77      790.32     53.84 o 
   2  10  -1      853.75      838.44     44.21 o 
   4  10  -1      555.91      604.63     44.41 o 
   6  10  -1      207.79      204.81     39.87 o 
   1  11  -1     1222.14     1283.30     53.68 o 
   3  11  -1      707.80      618.19     53.84 o 
   5  11  -1      606.73      545.96     46.60 o 
   0  12  -1      274.54      324.78     53.83 o 
   2  12  -1      901.77      904.89     73.24 o 
   4  12  -1      532.27      505.07     61.91 o 
   1  13  -1      880.67      858.90     53.98 o 
   3  13  -1      625.46      589.91     54.60 o 
   0  14  -1      471.63      412.01     63.31 o 
   4   0   0    37118.05    29164.02    997.90 o 
   6   0   0    24660.75    21266.63    628.94 o 
   8   0   0     5851.26     6055.70    216.08 o 
   1   1   0      727.04      882.39     17.13 o 
   3   1   0    11302.38    10373.24    188.12 o 
   5   1   0     2434.47     2167.91     52.34 o 
   7   1   0     1196.81     1253.91     49.06 o 
   0   2   0      101.06      150.64     70.49 o 
   2   2   0     1189.43     1285.13     28.39 o 
   4   2   0      826.24      782.64     22.90 o 
   6   2   0      422.47      455.83     30.90 o 
   8   2   0      221.14      226.70     40.67 o 
   1   3   0    43348.29    44449.34    719.12 o 
   3   3   0    36330.10    37139.34    636.13 o 
   5   3   0    13303.98    12454.55    271.09 o 
   7   3   0     5836.04     5493.14    143.75 o 
   0   4   0    39189.71    40994.94    924.73 o 
   2   4   0    19114.07    19116.87    296.18 o 
   4   4   0    12141.31    11824.88    220.22 o 
   6   4   0     8290.67     7864.53    166.68 o 
   8   4   0     2325.92     2404.66     88.16 o 
   1   5   0     1473.07     1541.90     32.44 o 
   3   5   0     1604.74     1757.57     44.57 o 
   5   5   0      290.19      318.84     25.77 o 
   7   5   0      124.88      119.00     32.29 o 
   0   6   0    21523.43    21783.00    602.69 o 
   2   6   0    16312.36    16607.76    245.75 o 
   4   6   0     9845.09    10098.09    230.20 o 
   6   6   0     4833.28     4725.92    113.40 o 
   1   7   0    17122.82    16143.02    301.34 o 
   3   7   0    12671.93    12701.89    237.81 o 
   5   7   0     7324.98     7308.57    170.13 o 
   7   7   0     3350.82     3501.09    120.27 o 
   0   8   0     5086.38     4940.73    117.92 o 
   2   8   0     4688.10     4877.04     86.39 o 
   4   8   0     3099.86     3044.66     79.46 o 
   6   8   0     1198.28     1212.49     56.45 o 
   1   9   0     2866.08     2827.42     67.20 o 
   3   9   0     3658.30     3676.32     89.93 o 
   5   9   0     1107.41     1169.67     56.41 o 
   0  10   0     8877.63     8733.41    227.96 o 
   2  10   0     4944.73     4870.10    125.38 o 
   4  10   0     3701.06     4035.90    122.42 o 
   6  10   0     2923.46     3010.07    104.34 o 
   1  11   0     4655.93     4628.36    117.98 o 
   3  11   0     4163.60     4146.59    113.72 o 
   5  11   0     1798.08     1984.06     97.29 o 
   0  12   0       75.73       81.76     37.98 o 
   2  12   0        8.49      -18.41     29.90 o 
   4  12   0        0.75      -21.98     41.58 o 
   1  13   0     1403.29     1330.80     66.55 o 
   3  13   0     2045.10     1980.60     86.40 o 
   0  14   0     4148.13     4303.00    190.08 o 
   1   1   1     9269.45     9754.96    148.12 o 
   3   1   1      586.13      542.21     16.31 o 
   5   1   1     2177.06     2005.73     64.60 o 
   7   1   1      750.86      733.29     38.99 o 
   0   2   1      804.13     1020.78     26.51 o 
   2   2   1     9504.84     9764.39    213.17 o 
   4   2   1     3113.72     3058.64    120.86 o 
   6   2   1      336.13      377.33     22.32 o 
   8   2   1      714.35      806.92     55.31 o 
   1   3   1     1429.35     1485.96     32.45 o 
   3   3   1      462.38      477.38     22.04 o 
   5   3   1      576.08      595.86     31.73 o 
   7   3   1      208.33      217.14     35.24 o 
   0   4   1     5134.48     5195.10    115.15 o 
   2   4   1     1130.76     1118.41     26.15 o 
   4   4   1      654.23      702.47     27.00 o 
   6   4   1      693.53      678.63     41.16 o 
   8   4   1      197.41      214.36     45.26 o 
   1   5   1     5615.61     6063.65    114.12 o 
   3   5   1     3453.38     3484.76     83.81 o 
   5   5   1     1952.55     1987.79     59.49 o 
   7   5   1      776.23      789.81     53.10 o 
   0   6   1     1121.66     1071.32     48.72 o 
   2   6   1     1379.27     1361.03     36.82 o 
   4   6   1      686.14      702.35     34.33 o 
   6   6   1      241.47      212.01     32.75 o 
   1   7   1      884.34      855.58     31.70 o 
   3   7   1      952.35      967.80     29.78 o 
   5   7   1      470.94      455.72     36.61 o 
   7   7   1      215.35      191.48     39.81 o 
   0   8   1     1145.23     1146.01     48.95 o 
   2   8   1     1368.29     1408.09     39.68 o 
   4   8   1      771.04      756.31     38.69 o 
   6   8   1      376.73      397.37     39.37 o 
   1   9   1     2051.31     1977.72     56.90 o 
   3   9   1     1233.62     1205.68     62.03 o 
   5   9   1      944.01      929.14     51.22 o 
   0  10   1      738.78      673.22     67.62 o 
   2  10   1      715.46      679.35     58.53 o 
   4  10   1      431.27      445.72     47.32 o 
   6  10   1      208.23      236.51     50.17 o 
   1  11   1     1290.74     1236.04     55.36 o 
   3  11   1      950.08      886.06     57.32 o 
   5  11   1      636.68      596.67     62.84 o 
   0  12   1      196.43      240.02     48.91 o 
   2  12   1      863.33      805.56     50.27 o 
   4  12   1      506.94      549.47     64.58 o 
   1  13   1      925.24      888.65     55.74 o 
   3  13   1      570.59      662.37     60.00 o 
   0  14   1      452.86      512.27     72.58 o 
   0   0   2    18342.16    19496.90    423.47 o 
   2   0   2    43631.04    39378.37   2422.65 o 
   4   0   2    18197.93    16945.58    474.60 o 
   6   0   2     5043.91     4878.65    236.46 o 
   8   0   2     3818.42     3948.85    188.34 o 
   1   1   2    23802.61    25869.79    479.40 o 
   3   1   2     6236.93     6043.98    111.77 o 
   5   1   2     6041.95     5760.32    135.03 o 
   7   1   2     2286.41     2341.38     72.55 o 
   0   2   2     9108.09     9701.97    272.81 o 
   2   2   2     5090.11     5312.25    109.24 o 
   4   2   2     2477.36     2462.17     60.73 o 
   6   2   2     1042.94     1021.61     42.95 o 
   8   2   2      390.85      406.56     46.43 o 
   1   3   2    22211.46    22228.10    383.98 o 
   3   3   2    10035.88     9631.49    193.20 o 
   5   3   2     7947.82     7733.96    157.96 o 
   7   3   2     3420.39     3288.75     99.71 o 
   0   4   2    16139.29    15714.24    329.18 o 
   2   4   2    17503.95    17044.69    334.24 o 
   4   4   2    10727.22    10837.89    257.39 o 
   6   4   2     3759.96     3824.00     95.32 o 
   8   4   2     1988.24     1970.76     88.58 o 
   1   5   2     1280.61     1280.23     37.92 o 
   3   5   2       96.39       68.17     12.97 o 
   5   5   2      267.08      287.43     26.74 o 
   7   5   2      121.87      112.33     37.72 o 
   0   6   2    11254.22    11163.92    210.21 o 
   2   6   2     9160.84     9256.60    184.14 o 
   4   6   2     5099.21     5134.77    150.67 o 
   6   6   2     2548.27     2573.12     81.51 o 
   1   7   2    12968.08    12586.68    255.17 o 
   3   7   2    10294.86    10181.13    205.96 o 
   5   7   2     5568.60     5848.79    129.35 o 
   7   7   2     2493.05     2479.14     89.63 o 
   0   8   2     3450.34     3459.68     88.10 o 
   2   8   2     1701.23     1744.73     50.01 o 
   4   8   2     1092.02     1169.76     51.67 o 
   6   8   2      906.35     1012.89     63.38 o 
   1   9   2     2237.53     2142.94     70.16 o 
   3   9   2      951.48      965.89     51.84 o 
   5   9   2     1129.86     1200.00     66.77 o 
   0  10   2     3657.10     3594.65    126.86 o 
   2  10   2     5178.02     5105.87    133.15 o 
   4  10   2     3314.13     3556.11    116.09 o 
   1  11   2     2614.62     2655.20     85.83 o 
   3  11   2     1582.17     1557.71     80.22 o 
   5  11   2     1189.76     1349.68     80.08 o 
   0  12   2      635.35      571.98     68.78 o 
   2  12   2      488.64      471.12     50.19 o 
   4  12   2      333.88      364.29     56.81 o 
   1  13   2     2413.78     2534.35     92.16 o 
   3  13   2     1144.30     1259.42     85.49 o 
   0  14   2      813.31      803.35     78.51 o 
   1   1   3    23715.81    23752.93    345.46 o 
   3   1   3    20952.32    20071.59    429.80 o 
   5   1   3     7157.68     7110.89    250.73 o 
   7   1   3     3214.41     3131.69    123.06 o 
   0   2   3    32274.12    32426.22    670.16 o 
   2   2   3    15207.37    14228.56    258.57 o 
   4   2   3     9715.31     9347.78    226.56 o 
   6   2   3     6749.28     6479.41    182.16 o 
   8   2   3     1864.58     1870.79     78.07 o 
   1   3   3     5470.65     5188.53    136.64 o 
   3   3   3     4909.42     5032.70    145.71 o 
   5   3   3     1493.86     1551.89     46.15 o 
   7   3   3      698.66      705.99     49.58 o 
   0   4   3     6529.47     6748.24    177.86 o 
   2   4   3     6483.06     6323.57    162.23 o 
   4   4   3     3325.99     3380.57     70.97 o 
   6   4   3     1451.52     1442.09     57.90 o 
   8   4   3      730.50      816.21     69.36 o 
   1   5   3    19278.35    19480.94    336.66 o 
   3   5   3    13274.86    12836.61    301.21 o 
   5   5   3     7522.08     7309.07    176.55 o 
   7   5   3     3349.65     3422.47    109.42 o 
   0   6   3     9516.47     9548.50    219.87 o 
   2   6   3     7749.24     7382.64    142.76 o 
   4   6   3     4724.17     4826.85    121.31 o 
   6   6   3     2516.06     2718.13     87.29 o 
   1   7   3      270.44      253.37     23.22 o 
   3   7   3      320.95      327.19     26.53 o 
   5   7   3      143.29      163.50     29.91 o 
   7   7   3       68.70        1.14     37.63 o 
   0   8   3     7959.91     7937.64    220.49 o 
   2   8   3     5529.92     5517.37    110.83 o 
   4   8   3     3708.58     3731.41    113.52 o 
   6   8   3     2285.68     2335.21     88.63 o 
   1   9   3     6838.69     6488.27    154.18 o 
   3   9   3     5343.01     5344.66    136.40 o 
   5   9   3     2938.38     2903.70    120.49 o 
   0  10   3     1379.02     1436.66    109.47 o 
   2  10   3      785.71      698.50     49.25 o 
   4  10   3      513.66      546.97     53.61 o 
   1  11   3      873.62      878.79     58.05 o 
   3  11   3     1307.72     1443.56     79.54 o 
   5  11   3      418.56      451.31     64.06 o 
   0  12   3     3779.65     3821.84    156.50 o 
   2  12   3     2253.53     2259.33     91.14 o 
   4  12   3     1591.87     1680.79    108.93 o 
   1  13   3     1005.62      983.22     64.53 o 
   3  13   3      960.23      819.82    124.36 o 
   0   0   4     5742.79     5721.96    137.05 o 
   2   0   4     1995.56     2000.66     56.70 o 
   4   0   4      998.56      938.46     38.80 o 
   6   0   4      931.94     1020.00     54.44 o 
   8   0   4      201.19      205.17     70.50 o 
   1   1   4     1591.11     1673.80     28.39 o 
   3   1   4     1793.35     1923.10     42.02 o 
   5   1   4      484.01      487.61     30.90 o 
   7   1   4      252.37      230.51     35.38 o 
   0   2   4     5084.22     5269.74    161.99 o 
   2   2   4      820.82      859.56     23.58 o 
   4   2   4      393.51      386.82     23.18 o 
   6   2   4      500.35      471.69     48.35 o 
   8   2   4       90.15      130.21     44.32 o 
   1   3   4     2874.45     2953.63     61.87 o 
   3   3   4     2540.64     2661.24     70.01 o 
   5   3   4      955.93      990.60     41.30 o 
   7   3   4      408.88      377.12     42.41 o 
   0   4   4     1874.11     1826.13     69.13 o 
   2   4   4      742.29      663.21     29.89 o 
   4   4   4      367.16      311.45     24.48 o 
   6   4   4      349.88      364.49     38.53 o 
   1   5   4     3107.60     3207.58     67.64 o 
   3   5   4     2755.90     2624.90     82.44 o 
   5   5   4      820.12      894.36     44.37 o 
   7   5   4      337.28      366.41     46.74 o 
   0   6   4     1714.74     1607.50     67.29 o 
   2   6   4     1096.86     1087.09     40.04 o 
   4   6   4      551.58      572.56     26.42 o 
   6   6   4      592.57      577.89     45.72 o 
   1   7   4     2493.65     2372.55     62.93 o 
   3   7   4     2528.97     2655.35     74.99 o 
   5   7   4     1051.61      982.73     50.93 o 
   7   7   4      424.19      401.76     54.93 o 
   0   8   4     1126.53     1077.25     60.63 o 
   2   8   4     2336.35     2248.12     71.10 o 
   4   8   4     1291.30     1290.91     65.93 o 
   6   8   4      239.83      196.04     51.91 o 
   1   9   4      446.85      423.29     38.92 o 
   3   9   4      482.24      478.74     43.21 o 
   5   9   4      250.64      285.10     57.21 o 
   0  10   4     1326.35     1336.61    169.87 o 
   2  10   4      592.64      555.48     48.49 o 
   4  10   4      426.90      401.25     48.97 o 
   1  11   4     1282.66     1348.69     70.57 o 
   3  11   4      730.18      785.02     66.83 o 
   0  12   4      719.28      807.38    168.45 o 
   2  12   4      688.97      752.91     59.69 o 
   1  13   4      531.76      521.88     54.60 o 
   1   1   5    20796.73    21353.84    395.56 o 
   3   1   5    14234.05    14215.28    338.07 o 
   5   1   5     7959.15     7730.61    202.43 o 
   7   1   5     3418.54     3389.52    116.34 o 
   0   2   5    36074.71    36749.04    958.17 o 
   2   2   5    26225.58    25667.00    489.82 o 
   4   2   5    16084.73    15886.17    319.64 o 
   6   2   5     7977.14     7595.30    205.70 o 
   1   3   5     3424.25     3262.31     58.51 o 
   3   3   5     2321.84     2288.05     50.03 o 
   5   3   5     1299.99     1270.52     63.72 o 
   7   3   5      534.39      539.11     47.43 o 
   0   4   5     8049.65     8087.30    179.41 o 
   2   4   5     5372.34     5274.66    160.75 o 
   4   4   5     3612.58     3611.54     86.37 o 
   6   4   5     1895.40     1832.37     68.48 o 
   1   5   5    18863.46    17272.38    403.34 o 
   3   5   5    13965.35    13698.36    399.75 o 
   5   5   5     7658.74     7869.41    184.55 o 
   7   5   5     3674.26     3792.57    132.46 o 
   0   6   5    11817.53    11128.08    266.91 o 
   2   6   5     8944.67     8928.82    173.78 o 
   4   6   5     6111.48     5953.04    154.99 o 
   6   6   5     3069.02     3178.73     98.39 o 
   1   7   5      808.45      838.67     38.48 o 
   3   7   5      517.36      510.53     37.50 o 
   5   7   5      358.66      339.44     55.20 o 
   0   8   5     9559.82     9089.82    240.15 o 
   2   8   5     8341.69     8066.39    185.90 o 
   4   8   5     5665.66     5556.60    245.29 o 
   6   8   5     2818.02     2825.12    114.69 o 
   1   9   5     5918.39     5718.97    131.45 o 
   3   9   5     4491.83     4402.10    125.69 o 
   5   9   5     2558.24     2534.68    124.58 o 
   0  10   5      627.25      663.83    150.67 o 
   2  10   5      434.46      452.83     52.82 o 
   4  10   5      326.18      293.87     51.73 o 
   1  11   5     1872.19     1655.35     78.10 o 
   3  11   5     1443.18     1538.25     95.97 o 
   0  12   5     3786.73     3861.56    193.64 o 
   2  12   5     3406.76     3210.68    134.16 o 
   1  13   5      734.88      619.96     56.52 o 
   0   0   6     1056.01      985.47     36.10 o 
   2   0   6     2902.10     3034.09     83.35 o 
   4   0   6     1852.74     1810.03     77.14 o 
   6   0   6      507.85      552.25     72.41 o 
   1   1   6     2214.00     2258.67     37.45 o 
   3   1   6      834.80      871.53     24.32 o 
   5   1   6      670.60      595.77     35.12 o 
   7   1   6      330.61      374.88     57.85 o 
   0   2   6      473.10      517.52     30.63 o 
   2   2   6       67.03       55.73     11.56 o 
   4   2   6       10.26        9.13     19.44 o 
   6   2   6       48.71       52.15     28.65 o 
   1   3   6     3959.42     4067.89     75.72 o 
   3   3   6     1971.97     1986.75     52.57 o 
   5   3   6     1607.57     1559.10     61.44 o 
   7   3   6      630.47      578.02     52.41 o 
   0   4   6     1456.46     1406.31     69.97 o 
   2   4   6     1802.46     1739.42     58.36 o 
   4   4   6     1072.88     1090.50     43.39 o 
   6   4   6      433.21      500.60     43.71 o 
   1   5   6      745.08      773.23     33.51 o 
   3   5   6      227.38      233.76     26.65 o 
   5   5   6      318.64      437.22     36.11 o 
   7   5   6      161.23      199.16     42.69 o 
   0   6   6      911.89      908.35     47.58 o 
   2   6   6     1898.78     1818.41     56.80 o 
   4   6   6     1115.73     1189.59     65.92 o 
   6   6   6      255.12      291.65     43.94 o 
   1   7   6     1204.34     1151.98     49.16 o 
   3   7   6     2261.80     2361.99     76.66 o 
   5   7   6      541.13      547.06     55.68 o 
   0   8   6     1292.29     1304.69     88.67 o 
   2   8   6      857.44      847.19     48.05 o 
   4   8   6      462.71      459.02     55.71 o 
   6   8   6      358.70      408.96     62.45 o 
   1   9   6     1077.21     1073.75     52.55 o 
   3   9   6     1002.86      870.39     58.90 o 
   5   9   6      526.38      618.40     72.48 o 
   0  10   6      386.51      377.30     67.52 o 
   2  10   6      483.26      529.80     53.12 o 
   4  10   6      308.15      375.05     60.95 o 
   1  11   6      743.65      740.20     66.27 o 
   3  11   6      723.03      619.10     75.57 o 
   0  12   6      634.83      487.96     88.86 o 
   2  12   6      524.66      533.47     69.45 o 
   1   1   7     8884.82     9111.40    123.04 o 
   3   1   7     5481.37     5529.14    111.93 o 
   5   1   7     3931.54     3886.51    122.49 o 
   7   1   7     1695.33     1847.55     98.18 o 
   0   2   7    10230.35    10302.79    285.61 o 
   2   2   7    12843.44    12251.66    388.18 o 
   4   2   7     7500.87     7030.05    292.65 o 
   6   2   7     2654.43     2761.08    107.57 o 
   1   3   7      774.35      781.38     33.18 o 
   3   3   7      190.71      182.17     18.47 o 
   5   3   7      351.98      345.45     35.09 o 
   7   3   7      175.07      258.09     58.88 o 
   0   4   7     3437.54     3495.09    131.66 o 
   2   4   7     1744.90     1752.25     47.53 o 
   4   4   7     1070.87     1056.47     45.09 o 
   6   4   7      960.00      926.40     57.09 o 
   1   5   7     8633.66     8093.47    193.28 o 
   3   5   7     6975.94     6985.78    174.64 o 
   5   5   7     4080.64     3927.03    127.05 o 
   0   6   7     3655.00     3511.50    134.06 o 
   2   6   7     3755.46     3723.23     87.49 o 
   4   6   7     2269.85     2344.81     95.14 o 
   6   6   7     1045.99     1027.59     60.85 o 
   1   7   7      851.11      870.92     39.42 o 
   3   7   7      600.06      605.08     46.64 o 
   5   7   7      420.59      311.04     54.01 o 
   0   8   7     4840.41     4659.06    138.23 o 
   2   8   7     4529.16     4368.69    116.00 o 
   4   8   7     2800.68     2877.96    118.32 o 
   1   9   7     2392.13     2439.77     88.26 o 
   3   9   7     1732.62     1805.18     99.24 o 
   5   9   7     1192.68     1510.83    103.12 o 
   0  10   7      334.03      408.48     61.98 o 
   2  10   7      400.54      282.63     50.63 o 
   4  10   7      252.10      228.03     60.51 o 
   1  11   7     1550.14     1539.17     96.58 o 
   3  11   7      764.60      859.51     80.49 o 
   0  12   7     1414.32     1322.25    116.75 o 
   0   0   8    17864.99    17951.90    410.11 o 
   2   0   8     8442.57     8385.74    255.47 o 
   4   0   8     5594.32     5628.94    197.99 o 
   6   0   8     4632.29     4720.12    232.84 o 
   1   1   8     2604.71     2618.23     44.47 o 
   3   1   8     4179.86     4358.83     96.34 o 
   5   1   8     1282.92     1231.55     76.02 o 
   7   1   8      622.75      664.06     75.40 o 
   0   2   8       30.99       30.32     26.11 o 
   2   2   8      280.94      232.15     21.26 o 
   4   2   8      190.32      232.10     30.13 o 
   6   2   8       45.81       12.95     39.46 o 
   1   3   8    11513.16    11513.27    220.67 o 
   3   3   8    10143.05     9704.86    407.29 o 
   5   3   8     4442.14     4371.61    132.89 o 
   0   4   8     6117.43     5959.68    195.35 o 
   2   4   8     3819.07     4045.81     90.90 o 
   4   4   8     2637.12     2639.12    100.23 o 
   6   4   8     1945.14     2059.30     87.93 o 
   1   5   8      384.33      396.49     31.13 o 
   3   5   8      587.54      559.41     46.37 o 
   5   5   8      157.01      150.46     48.08 o 
   0   6   8     3120.01     3287.80    138.09 o 
   2   6   8     2572.50     2626.01     79.72 o 
   4   6   8     1893.21     1888.84     98.08 o 
   6   6   8     1012.08     1043.59     83.51 o 
   1   7   8     5710.06     5918.88    118.87 o 
   3   7   8     4279.04     4342.04    123.16 o 
   5   7   8     2439.05     2834.01    114.74 o 
   0   8   8     1007.79      896.79     80.60 o 
   2   8   8     1208.94     1236.71     67.29 o 
   4   8   8      815.49      899.84     74.86 o 
   1   9   8      236.17      209.56     36.19 o 
   3   9   8      482.32      508.75     60.94 o 
   0  10   8     2682.23     2830.25    142.87 o 
   2  10   8     1534.25     1619.64     96.35 o 
   1  11   8     1800.34     1646.37     88.84 o 
   1   1   9     1119.58     1150.38     39.00 o 
   3   1   9     1825.14     1772.75     69.76 o 
   5   1   9      422.94      535.94     56.11 o 
   0   2   9      794.80      755.26     87.08 o 
   2   2   9       12.27       -7.56     18.97 o 
   4   2   9       14.30       42.98     31.84 o 
   6   2   9      273.23      318.95     59.03 o 
   1   3   9       82.84      101.74     25.35 o 
   3   3   9      372.16      392.88     40.53 o 
   5   3   9       42.70       21.49     31.98 o 
   0   4   9      272.57      290.10     45.81 o 
   2   4   9      562.60      531.57     49.90 o 
   4   4   9      336.35      322.10     50.48 o 
   6   4   9       97.82       86.32     39.54 o 
   1   5   9      782.14      831.65     48.03 o 
   3   5   9      672.48      556.83     54.18 o 
   5   5   9      338.96      336.87     58.06 o 
   0   6   9      337.57      311.25     58.17 o 
   2   6   9      203.71      236.90     37.80 o 
   4   6   9      140.26       99.57     73.62 o 
   1   7   9      620.18      624.90     49.58 o 
   3   7   9      581.11      658.70     59.62 o 
   5   7   9      277.59      349.68     62.16 o 
   0   8   9      999.03      985.01    104.67 o 
   2   8   9      548.20      630.26     52.40 o 
   4   8   9      427.31      462.03     71.34 o 
   1   9   9      100.35       90.54     41.41 o 
   3   9   9      121.68       91.79     40.82 o 
   0  10   9      708.15      587.70     99.09 o 
   2  10   9      527.96      542.54     64.96 o 
   0   0  10     4291.33     4456.32    247.07 o 
   2   0  10     7785.36     7725.63    285.05 o 
   4   0  10     4999.94     5344.48    228.46 o 
   6   0  10     1391.07     1689.45    135.97 o 
   1   1  10     5972.28     5937.20    121.16 o 
   3   1  10     2391.70     2373.76     82.62 o 
   5   1  10     2670.60     2940.60    124.38 o 
   0   2  10     1855.06     1675.11    142.14 o 
   2   2  10     1223.66     1301.56     59.19 o 
   4   2  10      870.59      835.95     64.50 o 
   1   3  10     5632.66     5901.58    197.89 o 
   3   3  10     3133.23     3234.36    121.99 o 
   5   3  10     2733.48     2720.71    117.95 o 
   0   4  10     5899.32     6214.70    347.90 o 
   2   4  10     6894.79     7022.09    245.92 o 
   4   4  10     4629.74     4576.45    157.08 o 
   1   5  10       18.12       40.07     41.62 o 
   3   5  10       32.87       33.80     42.34 o 
   5   5  10        3.86       47.41     47.49 o 
   0   6  10     2390.43     2296.90    138.78 o 
   2   6  10     2221.22     2275.53    108.55 o 
   4   6  10     1485.03     1432.97     84.61 o 
   1   7  10     4825.45     4780.76    151.57 o 
   3   7  10     3553.44     3992.14    150.70 o 
   0   8  10      884.10      906.53    113.44 o 
   2   8  10      525.40      555.82     70.87 o 
   1   9  10      622.38      563.62     70.13 o 
   0  10  10     2101.25     2020.55    158.79 o 
   1   1  11      188.14      190.36     38.08 o 
   3   1  11      580.56      543.77     48.18 o 
   5   1  11       54.03       72.35     49.66 o 
   0   2  11     2148.38     1895.13    145.97 o 
   2   2  11      669.89      690.36     46.80 o 
   4   2  11      508.36      514.07     50.85 o 
   1   3  11      394.88      438.76     52.87 o 
   3   3  11      664.54      691.62     54.82 o 
   5   3  11      112.26      181.79     92.80 o 
   0   4  11      261.05      225.10     90.29 o 
   2   4  11      396.87      381.26     60.09 o 
   4   4  11      263.70      302.47     58.07 o 
   1   5  11      313.41      369.35     62.91 o 
   3   5  11      376.42      437.27     60.42 o 
   0   6  11      563.59      386.83     96.84 o 
   2   6  11      446.86      248.99     64.55 o 
   4   6  11      285.11      315.65     68.85 o 
   1   7  11      331.18      374.56     77.71 o 
   3   7  11      204.84      230.31     61.20 o 
   0   8  11      211.46      207.73    104.89 o 
   2   8  11       80.07      107.87     58.74 o 
   0   0  12     5387.32     3760.65    473.13 o 
   2   0  12     2657.94     2842.30    137.93 o 
   4   0  12     1965.83     2004.93    169.10 o 
   1   1  12      431.22      476.52     61.98 o 
   3   1  12      855.27     1003.82     79.18 o 
   0   2  12      359.05      343.20     53.00 o 
   2   2  12      293.32      273.20     63.34 o 
   4   2  12      173.65      205.13     69.30 o 
   1   3  12     1674.38     1721.85     81.86 o 
   3   3  12     1847.84     2079.94     85.95 o 
   0   4  12     2290.77     2275.90    170.02 o 
   2   4  12     1470.27     1550.82     83.86 o 
   1   5  12       39.06       39.90     52.28 o 
   3   5  12       48.22       44.41     44.42 o 
   0   6  12     1503.14     1434.37    153.87 o 
   2   6  12      993.15     1066.75    135.51 o 
   1   7  12     1201.91     1209.56    108.78 o 
   1   1  13     1561.16     1386.79    167.31 o 
   3   1  13      810.57      796.56     94.35 o 
   0   2  13     1612.63     1781.96    129.16 o 
   2   2  13     2156.83     2274.13    154.07 o 
   1   3  13      568.19      555.51     66.43 o 
   0   4  13      606.65      614.83    113.60 o 
   2   4  13      427.45      337.55     55.81 o 
   1   5  13     2274.35     2416.71    200.31 o 
   1   1  14       42.28       28.57    134.42 o 
   0   2  14       35.43      337.87    246.50 o 
                                                 
